# Supplementary material for: Effects of Bisphosphonates Treatments in Osteopenic Older Women: A Systematic Review and Meta-Analysis
Source: Front Pharmacol. 2022 May 19;13:892091. doi: 10.3389/fphar.2022.892091 (PMC9160388; doi:10.3389/fphar.2022.892091)
Supplement: Supplementary file 2 [file DataSheet1.xlsx]

## Sheet: BMD Percent Change 
Study	Year	Intervention	No. of Participants (Treatment/Control)(number)		BMD percent change(SD)
			diphosphonate	placebo	diphosphonate	placebo
Lumbar spine BMD percent change in diphosphonate group and placebo group
McClung	2009	zoledronic acid 2x5 mg vs placebo	198	202	5.18（3.827）	-1.32(3.809)
Grey	2017	zoledronate 5 mg vs placebo	41	34	3.16(5.80）	-2.0(5.36)
Mcclung	2009	ibandronate 150 mg/month vs placebo	77	83	3.58(3.72)	-0.43(3.80)
Grey	2012	zoledronate 5 mg vs placebo	20	21	5.42(1.79)	-0.86(2.89)
Yen	2003	alendronate 10 mg/d vs placebo	24	22	7.0(2.23)	-0.59(2.0)
Mcclung	2003	ibandronate 2.5mg/d vs placebo	106	102	1.88(3.95)	-1.37(3.45)
Sestak	2019	risedronate 35 mg/week vs placebo	59	74	3.96(6.52)	-0.26(5.05)
Valimaki	2007	risedronate 5mg/d vs placebo	106	53	4.49(3.91)	-0.05(3.93)
Reid	2018	zoledronate 5 mg/18 months vs control	755	750	7.42(5.26)	-1.03(5.55)
Total hip BMD percent change in diphosphonate group and placebo group
McClung	2009	zoledronic acid 2x5 mg vs placebo	198	202	2.91(2.913)	-1.45(2.871)
Grey	2017	zoledronate 5 mg vs placebo	41	34	1.93(3.77)	-3.51(2.54)
Mcclung	2009	ibandronate 150 mg/month vs placebo	77	83	1.49(2.31)	-0.93(2.04)
Grey	2012	zoledronate 5 mg vs placebo	20	21	0.88（1.41）	-4.44（2.46）
Sestak	2019	risedronate 35 mg/week vs placebo	59	74	0.99(4.68)	-2.71(3.19)
Reid	2018	zoledronate 5 mg/18 months vs control	755	750	3.54(4.12)	-3.97(5.03)
Total body BMD percent change in diphosphonate group and placebo group
Grey	2017	zoledronate 5 mg vs placebo	41	34	-0.12(2.144)	-2.97(1.89)
Grey	2012	zoledronate 5 mg vs placebo	20	21	0.48（1.14）	-2.14（1.0）
Reid	2018	zoledronate 5 mg/18 months vs control	755	750	1.95(2.58)	-2.16(2.58)
Femoral neck BMD percent change in diphosphonate group and placebo group
McClung	2009	zoledronic acid 2x5 mg vs placebo	198	202	2.20(4.137)	-1.35(4.093)
Mcclung	2009	ibandronate 150 mg/month vs placebo	77	83	1.09(2.82)	-0.75(4.10)
Yen	2003	alendronate 10 mg/d vs placebo	24	22	6.83(3.24)	-0.19(2.83)
Trochanter BMD percent change in diphosphonate group and placebo group
McClung	2009	zoledronic acid 2x5 mg vs placebo	198	202	4.83(3.912)	-1.15(3.866)
Mcclung	2009	ibandronate 150 mg/month vs placebo	77	83	2.87(3.30)	-0.91(3.25)
Yen	2003	alendronate 10 mg/d vs placebo	24	22	0.54(3.77)	-5.69(4.36)

## Sheet: Markers of Bone Turnover
Study	Year	Intervention	No. of Participants (Treatment/Control)(number)		CTX(ng/ml)(SD)
			diphosphonate	placebo	diphosphonate	placebo
McClung	2009	zoledronic acid 2x5 mg vs placebo	161	173	-0.34(0.26)	0(0.26)
Grey	2017	zoledronate 5 mg vs placebo	41	34	-0.105(0.19)	0.059(0.25)
Grey	2012	zoledronate 5 mg vs placebo	18	17	-0.173(0.23)	0.082(0.26)
Reid	2018	zoledronate 5 mg/18 months vs control	25	25	-0.25（0.12）	0.06（0.37）
Zhou	2020	alendronate 70 mg/week vs control	62	61	-0.11（0.1）	-0.01(0.15)
Study	Year	Intervention	No. of Participants (Treatment/Control)(number)		PINP(ng/ml)(SD)
			diphosphonate	placebo	diphosphonate	placebo
McClung	2009	zoledronic acid 2x5 mg vs placebo	164	175	-24.94（21.42）	-8.12(22.45)
Grey	2017	zoledronate 5 mg vs placebo	41	34	-17.24(15.98)	-2.79(26.03)
Grey	2012	zoledronate 5 mg vs placebo	18	17	-18.92(15.75)	4.21(23.75)
Reid	2018	zoledronate 5 mg/18 months vs control	25	25	-24.89（16.74）	-3.65（15.64）
Zhou	2020	alendronate 70 mg/week vs control	62	61	-11.81(11.32)	-1.08(20.94)

## Sheet: Fracture
Clinical Verteral fracture
Study	Year	Intervention	HR/RR (95% CI)
Reid	2018	zoledronate 5 mg/18 months vs control	0.41 (0.22–0.75)
Quandt	2005	alendronate 5mg/d for 2 years and 10mg/d for another 2.5 years vs placebo	0.46(0.16,1.170）
Radiographic vertebral fracture
Reid	2018	zoledronate 5 mg/18 months vs control	0.60 (0.27,1.37)
Quandt	2005	alendronate 5mg/d for 2 years and 10mg/d for another 2.5 years vs placebo	0.64(0.38,1.10)
Fragility fracture
Reid	2018	zoledronate 5 mg/18 months vs control	0.63 (0.50,0.79)
Zhou	2020	alendronate 70 mg/week vs control	0.40(0.15,1.08)
